# Supplementary material for: G-Quadruplex Conformational Switching for miR-155-3p Detection Using a Ligand-Based Fluorescence Approach
Source: Biomolecules. 2025 Mar 13;15(3):410. doi: 10.3390/biom15030410 (PMC11940483; doi:10.3390/biom15030410)
Supplement: Supplementary file 1 [file biomolecules-15-00410-s001.zip]

Archive with 1 entries (1 files):
- biomolecules-3510926-supplementary.pdf
